# Supplementary material for: Recovery of neurophysiological measures in post-COVID fatigue: a 12-month longitudinal follow-up study
Source: Sci Rep. 2024 Apr 17;14:8874. doi: 10.1038/s41598-024-59232-y (PMC11024107; doi:10.1038/s41598-024-59232-y)
Supplement: Supplementary file 2 — Supplementary Information 1. [file 41598_2024_59232_MOESM2_ESM.xlsx]

## Sheet: Sheet1
			Control Cohort				pCF Cohort Visit 1				pCF Cohort Visit 2				pCF Cohort Visit 3
	Metric	Units	Mean	Stand. Dev	Stand. Err.Mean	N. participants	Mean	Stand. Dev	Stand. Err.Mean	N. participants	Mean	Stand. Dev	Stand. Err.Mean	N. participants	Mean	Stand. Dev	Stand. Err.Mean	N. participants
1	SaO2	%	97.24	1.5059	0.213	50	95.4	2.1187	0.67	10	96.1111	6.0634	1.4292	18	96.4444	2.0065	0.4729	18
2	TMS_ICF	%	258.329	140.489	19.6723	51	168.575	68.6263	16.1754	18	204.021	104.231	24.5675	18	210.604	88.0553	20.7548	18
3	Mean HR	BPM	67.6622	8.8384	1.2376	51	77.4909	9.0338	2.3325	15	72.8636	6.0634	1.4292	18	71.7076	8.4122	1.9828	18
4	TI_PeriphFatigue	%	67.0933	25.2426	3.5698	50	37.4509	19.976	4.994	16	54.9447	25.2984	5.9629	18	55.4742	26.1099	6.3326	17
5	RiseTime	ms	0.0717	0.0113	0.0016	51	0.0733	0.0091	0.0023	16	0.0635	0.0052	0.0012	18	0.062	0.0031	0.00076216	17
