# Supplementary material for: Recovery of neurophysiological measures in post-COVID fatigue: a 12-month longitudinal follow-up study
Source: Sci Rep. 2024 Apr 17;14:8874. doi: 10.1038/s41598-024-59232-y (PMC11024107; doi:10.1038/s41598-024-59232-y)
Supplement: Supplementary file 3 — Supplementary Information 2. [file 41598_2024_59232_MOESM3_ESM.xlsx]

## Sheet: Controls
Volunteer ID	Group	Sex (female=1)	Handedness	+ve test? (yes=1)	Days since +ve	Age	BMI	FIS_total	SaO2	TMS_ICF	Mean HR	TI_PeriphFatigue	TI_Rise Time
Control1	Control	1	R	0	N/A	58.0767	25.2342	0	NaN	129.982	70.8481	31.8002	0.076
Control2	Control	1	R	0	N/A	22.7534	22.6457	0	NaN	220.972	68.6629	23.6201	0.056
Control3	Control	0	R	0	N/A	40.6575	25.3737	13	98	119.579	66.8899	69.0163	0.087
Control4	Control	1	R	0	N/A	62.3288	24.788	0	94	82.1984	62.3995	-47.2786	0.075
Control5	Control	0	R	1	460	39.9973	22.2596	0	98	281.332	66.0087	85.1912	0.064
Control6	Control	1	L	1	180	51.6466	24.9581	0	97	181.476	56.9157	45.4497	0.07
Control7	Control	1	R	0	N/A	43.3726	26.7128	0	98	267.795	63.6617	53.9428	0.102
Control8	Control	1	R	0	N/A	47.2959	25.5456	0	99	333.602	46.8377	14.4697	0.065
Control9	Control	0	R	0	N/A	42.8849	33.3928	6	95	432.231	46.7276	82.4207	0.063
Control10	Control	1	R	0	N/A	26.3205	21.8509	2	96	362.298	63.1644	71.0898	0.057
Control11	Control	1	R	0	N/A	35.4192	28.2029	0	98	148.959	68.734	78.0396	0.063
Control12	Control	1	R	0	N/A	50.263	19.4437	0	99	718.414	69.6978	49.4194	0.058
Control13	Control	0	R	0	N/A	50.9534	23.2288	0	98	257.675	59.5602	51.1484	0.083
Control14	Control	0	R	1	516	29.1288	25.3061	1	97	157.359	84.8241	96.8521	0.064
Control15	Control	1	R	0	N/A	44.3616	33.4622	0	99	96.4751	77.3777	87.6531	0.065
Control16	Control	1	R	0	N/A	46.0438	22.5959	0	97	102.251	73.0093	78.4026	0.064
Control17	Control	1	L	0	N/A	51.3205	27.5312	0	99	165.243	64.9118	79.7238	0.067
Control18	Control	1	R	0	N/A	42.1123	21.9683	0	98	228.235	72.1789	71.1619	0.061
Control19	Control	0	R	0	N/A	56.8384	37.3554	0	97	278.368	72.2176	NaN	NaN
Control20	Control	0	L	0	N/A	56.3315	27.5016	0	95	174.851	68.7537	89.6095	0.065
Control21	Control	0	R	0	N/A	46.1288	22.4383	0	99	252.03	66.4526	98.1609	0.084
Control22	Control	1	R	1	268	53.0192	25.7893	0	97	221.332	74.3295	58.4954	0.077
Control23	Control	1	R	0	N/A	35.7397	22.6652	0	97	322.308	66.2422	64.7754	0.067
Control24	Control	1	R	0	N/A	50.7205	20.003	0	98	243.596	NaN	62.7909	0.073
Control25	Control	1	R	0	N/A	53.4877	21.8264	0	98	166.807	61.163	82.5006	0.067
Control26	Control	1	R	0	N/A	39.9178	25.2248	0	98	256.243	79.8217	91.0994	0.059
Control27	Control	0	R	1	52	59.1068	26.1728	0	97	160.693	72.6973	77.3146	0.096
Control28	Control	1	R	0	N/A	55.1863	25.5937	0	96	266.529	60.5767	49.0288	0.063
Control29	Control	0	R	0	N/A	60.5041	31.0277	0	97	189.512	57.2815	80.1972	0.081
Control30	Control	1	R	0	N/A	55.8904	25.6916	0	98	692.983	65.6753	83.6202	0.082
Control31	Control	1	R	0	N/A	51.189	22.1966	0	96	191.336	67.2401	53.1524	0.078
Control32	Control	1	L	0	N/A	39.1562	23.5157	0	99	467.579	57.5691	72.0948	0.066
Control33	Control	1	R	0	N/A	57.5068	25.5457	0	97	319.134	59.8072	55.3965	0.087
Control34	Control	1	R	0	N/A	45.2685	22.5684	0	98	225.983	76.3281	69.6134	0.062
Control35	Control	0	R	0	N/A	57.3205	22.756	0	98	370.252	63.833	66.7129	0.07
Control36	Control	1	R	0	N/A	55.063	21.6881	0	98	176.603	73.3791	40.9897	0.056
Control37	Control	1	R	0	N/A	36.0822	46.0938	0	97	164.46	84.8743	86.9645	0.073
Control38	Control	1	R	0	N/A	55.8301	33.6088	0	92	327.715	73.801	50.6017	0.071
Control39	Control	1	R	0	N/A	48.3068	28.9592	0	93	134.878	81.5957	86.253	0.073
Control40	Control	0	R	0	N/A	51.4411	23.246	0	96	349.505	53.1701	79.9307	0.097
Control41	Control	0	R	0	N/A	61.6438	26.4159	0	96	251.696	64.9855	81.1306	0.076
Control42	Control	1	R	0	N/A	37.4521	23.0864	0	97	153.487	75.7855	71.8897	0.093
Control43	Control	1	R	0	N/A	43.3836	26.997	0	96	NaN	65.175	74.8981	0.067
Control44	Control	1	R	1	296	39.4548	24.2358	0	98	593.596	61.93	54.6428	0.065
Control45	Control	1	R	0	N/A	38.2822	27.0884	0	98	160.694	73.5751	46.9264	0.078
Control46	Control	1	R	0	N/A	44.7041	25.7202	0	99	389.292	64.2748	89.8483	0.061
Control47	Control	1	R	0	N/A	46.9123	31.763	0	99	452.157	57.3547	NaN	0.062
Control48	Control	0	R	0	N/A	52.4603	36.3236	0	98	207.714	64.8444	88.9782	0.066
Control49	Control	1	R	0	N/A	42.7863	46.8679	0	97	306.008	78.4931	81.0014	0.087
Control50	Control	0	R	0	N/A	57.4959	25.6484	0	98	115.874	70.1232	81.4126	0.067
Control51	Control	1	R	0	N/A	31.6274	25.2727	0	98	119.177	66.0608	98.1844	0.085
Control52	Control	1	R	0	N/A	35.2	31.4917	0	97	186.292	88.9538	64.3287	0.063

## Sheet: pCF Visit 1
Volunteer ID	Group	Sex (female=1)	Handedness	+ve test? (yes=1)	Days since +ve	Age	BMI	FIS_total	SaO2	TMS_ICF	Mean HR	TI_PeriphFatigue	TI_Rise Time
pCF1	pCF	1	R	1	94	56.6055	24.7281	85	NaN	259.511	86.6806	34.9121	0.08
pCF2	pCF	0	R	1	178	58.9562	28.2154	85	NaN	138.131	78.6533	43.2621	0.075
pCF3	pCF	0	R	1	65	49.7562	NaN	92	NaN	181.296	NaN	44.7226	0.09
pCF4	pCF	1	R	1	135	56.4548	45.2005	124	NaN	157.427	NaN	11.5557	0.061
pCF5	pCF	1	R	1	177	58.1096	34.1712	96	NaN	316.385	64.6784	53.0017	0.066
pCF6	pCF	1	R	1	129	29.5973	20.9745	90	NaN	253.148	87.6413	34.3197	0.059
pCF7	pCF	1	R	1	143	55.6521	33.3094	53	93	265.162	69.4188	NaN	NaN
pCF8	pCF	1	R	1	147	45.1973	22.6533	76	NaN	148.484	68.1719	32.4589	0.068
pCF9	pCF	1	R	1	147	34.7808	25.96	58	98	108.733	71.8945	56.2972	0.07
pCF10	pCF	1	R	1	143	35.3233	41.0191	66	97	168.435	70.5533	51.5706	0.082
pCF11	pCF	1	R	1	100	29.4877	28.2011	83	NaN	130.123	77.1742	34.6101	0.08
pCF12	pCF	1	R	1	112	53.6849	34.6645	127	97	195.332	85.2821	11.7803	0.066
pCF13	pCF	1	R	1	147	44.5863	39.6694	57	95	130.1	73.3394	NaN	NaN
pCF14	pCF	0	L	1	134	47.8658	33.5802	55	94	208.245	89.7411	59.408	0.088
pCF15	pCF	1	L	1	122	44.674	22.0934	70	98	87.0321	NaN	-2.26363	0.068
pCF16	pCF	0	R	1	134	50.4329	34.4022	86	94	81.3193	74.3982	54.5805	0.067
pCF17	pCF	1	R	1	163	53.3178	37.5575	72	96	109.388	70.6884	13.397	0.078
pCF18	pCF	0	R	1	83	60.7808	31.9429	70	92	96.1057	94.0481	65.6014	0.074

## Sheet: pCF Visit 2
Volunteer ID	Group	Sex (female=1)	Handedness	+ve test? (yes=1)	Days since +ve	Age	BMI	FIS_total	SaO2	TMS_ICF	Mean HR	TI_PeriphFatigue	TI_Rise Time
pCF1	pCF	1	R	1	274	57.0986	24.9915	15	96	160.981	72.9795	35.4424	0.059
pCF2	pCF	0	R	1	353	59.4356	28.1508	85	94	159.664	79.7498	46.1424	0.066
pCF3	pCF	0	R	1	262	50.2932	28.8	84	95	226.256	68.3854	98.2548	0.067
pCF4	pCF	1	R	1	317	56.9534	45.8991	51	96	211.808	77.5487	64.0002	0.06
pCF5	pCF	1	R	1	358	58.6055	31.1951	50	97	353.912	71.3964	51.2221	0.061
pCF6	pCF	1	R	1	316	30.1068	20.9745	110	99	217.709	79.1468	11.4316	0.06
pCF7	pCF	1	R	1	298	56.0767	33.0358	40	96	337.01	68.1797	31.3239	0.064
pCF8	pCF	1	R	1	331	45.7014	23.4235	63	97	110.552	60.4142	34.6991	0.061
pCF9	pCF	1	R	1	329	35.2795	26.0276	73	98	101.969	75.9317	72.5809	0.063
pCF10	pCF	1	R	1	325	35.8219	40.939	52	98	207.136	65.3916	60.5977	0.067
pCF11	pCF	1	R	1	304	30.0438	29.0498	72	92	127.765	80.8548	74.3651	0.064
pCF12	pCF	1	R	1	296	54.1863	34.6645	119	98	111.461	71.842	43.5982	0.066
pCF13	pCF	1	R	1	322	45.0658	39.3021	79	96	157.018	66.0882	92.1372	0.058
pCF14	pCF	0	L	1	314	48.3589	35.2469	7	96	517.504	72.7213	67.3552	0.078
pCF15	pCF	1	L	1	302	45.1671	20.7008	58	97	189.524	75.6524	41.7498	0.064
pCF16	pCF	0	R	1	330	50.9699	35.0019	38	95	152.491	76.6994	84.1273	0.055
pCF17	pCF	1	R	1	344	53.8137	36.859	31	96	167.035	66.7169	10.5759	0.06
pCF18	pCF	0	R	1	274	61.3041	33.4978	56.4103	94	162.587	81.8453	69.4005	0.07

## Sheet: pCF Visit 3
Volunteer ID	Group	Sex (female=1)	Handedness	+ve test? (yes=1)	Days since +ve	Age	BMI	FIS_total	SaO2	TMS_ICF	Mean HR	TI_PeriphFatigue	TI_Rise Time
pCF1	pCF	1	R	1	456	57.5973	26.5723	12	98	193.096	83.0812	-13.928	0.065
pCF2	pCF	0	R	1	529	59.9178	28.5382	78	94	168.239	74.791	63.7303	0.061
pCF3	pCF	0	R	1	436	50.7726	29.0612	3	93	303.063	58.1931	85.6231	0.066
pCF4	pCF	1	R	1	487	57.4192	45.7758	54	97	160.984	68.8446	71.1484	0.062
pCF5	pCF	1	R	1	526	59.0658	34.458	48	94	288.111	70.5423	62.6864	0.068
pCF6	pCF	1	R	1	485	30.5726	22.4756	98	99	222.905	82.0499	61.3196	0.056
pCF7	pCF	1	R	1	479	56.5726	33.4462	26	95	411.444	55.8511	15.0496	0.064
pCF8	pCF	1	R	1	504	46.1753	23.3185	66	99	218.912	59.9935	55.0212	0.063
pCF9	pCF	1	R	1	511	35.7781	26.6698	35	98	141.357	68.7809	68.6664	0.062
pCF10	pCF	1	R	1	487	36.2658	40.7387	20	96	136.619	76.8334	53.8335	0.064
pCF11	pCF	1	R	1	473	30.5096	28.7026	38	98	161.237	69.2058	NaN	NaN
pCF12	pCF	1	R	1	463	54.6466	31.6911	82	98	98.5813	68.1619	50.1406	0.06
pCF13	pCF	1	R	1	502	45.5589	39.5225	54	95	209.83	70.229	70.7308	0.061
pCF14	pCF	0	L	1	496	48.8575	35.0309	24	95	343.979	82.7883	65.896	0.064
pCF15	pCF	1	L	1	456	45.589	21.83	95	99	130.505	66.0879	35.9659	0.057
pCF16	pCF	0	R	1	484	51.3918	35.57	17	96	80.4999	79.5091	83.6296	0.058
pCF17	pCF	1	R	1	506	54.2575	36.859	22	98	241.795	74.1138	30.0874	0.061
pCF18	pCF	0	R	1	427	61.7233	33.3626	57	94	279.716	81.6799	83.4612	0.062
